# Supplementary material for: Hispolon Cyclodextrin Complexes and Their Inclusion in Liposomes for Enhanced Delivery in Melanoma Cell Lines
Source: Int J Mol Sci. 2022 Nov 21;23(22):14487. doi: 10.3390/ijms232214487 (PMC9695989; doi:10.3390/ijms232214487)
Supplement: Supplementary file 1 [file ijms-23-14487-s001.zip]

Archive with 1 entries (1 files):
- ijms-1991779-supplementary.pdf
